# Supplementary material for: Restraint of melanoma progression by cells in the local skin environment
Source: eLife. 2026 Jun 30;13:RP101974. doi: 10.7554/eLife.101974 (PMC13318302; doi:10.7554/eLife.101974)
Supplement: Figure 4—source data 2. [file elife-101974-fig4-data2.zip]

Archive with 2 entries (2 files):
- Figure_4C_Actin_Raw.png
- Figure_4C_TWIST_Raw.png
